# Supplementary material for: Current Insights on Biomarkers in Lupus Nephritis: A Systematic Review of the Literature
Source: J Clin Med. 2022 Sep 28;11(19):5759. doi: 10.3390/jcm11195759 (PMC9570701; doi:10.3390/jcm11195759)
Supplement: Supplementary file 1 [file jcm-11-05759-s001.zip]

Archive with 13 entries (11 files):
- jcm-1917751-supplementary-updated/
- jcm-1917751-supplementary-updated/Figure S1.pdf
- jcm-1917751-supplementary-updated/Table S1.pdf
- jcm-1917751-supplementary-updated/Table S2.pdf
- jcm-1917751-supplementary-updated/Table S3.pdf
- jcm-1917751-supplementary-updated/Table S4.pdf
- jcm-1917751-supplementary-updated/Table S5.pdf
- jcm-1917751-supplementary-updated/__MACOSX/
- jcm-1917751-supplementary-updated/__MACOSX/._Table S1.pdf
- jcm-1917751-supplementary-updated/__MACOSX/._Table S2.pdf
- jcm-1917751-supplementary-updated/__MACOSX/._Table S3.pdf
- jcm-1917751-supplementary-updated/__MACOSX/._Table S4.pdf
- jcm-1917751-supplementary-updated/__MACOSX/._Table S5.pdf
